# Supplementary material for: Emergent expression of fitness-conferring genes by phenotypic selection
Source: PNAS Nexus. 2022 Jun 10;1(3):pgac069. doi: 10.1093/pnasnexus/pgac069 (PMC9896880; doi:10.1093/pnasnexus/pgac069)
Supplement: pgac069_Supplemental_Files [file pgac069_supplemental_files.zip]

Archive with 3 entries (3 files):
- PNASNEXUS-PNASNEXUS-2021-00168-s03.avi
- PNASNEXUS-PNASNEXUS-2021-00168-s01.pdf
- PNASNEXUS-PNASNEXUS-2021-00168-s02.avi
